# Supplementary material for: The Cynomolgus Macaque Intestinal Mycobiome Is Dominated by the Kazachstania Genus and K. pintolopesii Species
Source: J Fungi (Basel). 2022 Oct 8;8(10):1054. doi: 10.3390/jof8101054 (PMC9605169; doi:10.3390/jof8101054)
Supplement: Supplementary file 1 [file jof-08-01054-s001.zip]

Archive with 7 entries (6 files):
- jof-1861525-supple/
- jof-1861525-supple/JoF2022_James et al. Table S1.xlsx
- jof-1861525-supple/JoF2022_James et al. Table S2.xlsx
- jof-1861525-supple/JoF2022_James et al. Table S3.xlsx
- jof-1861525-supple/JoF2022_James et al. Table S4.xlsx
- jof-1861525-supple/JoF2022_James et al. Table S5_New.xlsx
- jof-1861525-supple/JoF2022_James et al. Table S6.xlsx
