# Supplementary material for: The Cynomolgus Macaque Intestinal Mycobiome Is Dominated by the Kazachstania Genus and K. pintolopesii Species
Source: J Fungi (Basel). 2022 Oct 8;8(10):1054. doi: 10.3390/jof8101054 (PMC9605169; doi:10.3390/jof8101054)
Supplement: Supplementary file 1 [file jof-08-01054-s001.zip › jof-1861525-supple/JoF2022_James et al. Table S1.xlsx]

## Sheet: Table S1
Table S1. Details of the captive cynomolgus macaques included in this study.
Animal ID	Sex	Age*	Age Group**
NHP9	Male	6 yr 1 mo	Young
NHP11	Male	4 yr 2 mo 2 d
NHP12	Female	4 yr 4 mo 4 d
NHP2	Female	9 yr 6 w	Adult
NHP4	Female	11 yr 4 mo
NHP5	Female	10 yr 7 w
NHP8	Female	8 yr 7 w
NHP13	Female	10 yr 5 mo 27 d
NHP14	Female	10 yr 5 mo 3 d
NHP1	Female	13 yr 4 mo	Aged
NHP3	Female	13 yr 4 mo
NHP6	Female	14 yr 1 mo
NHP7	Female	20 yr 2 mo
NHP10	Male	14 yr 2 w
NHP15	Female	14 yr 11 mo 10 d
NHP16	Female	14 yr 5 mo 28 d
* Age when animal sacrificed
** Age category: Young = 0 to 7 yrs; Middle aged = 8 to 12 yrs; Aged/Elderly = 13 yrs+
