# Supplementary material for: The Cynomolgus Macaque Intestinal Mycobiome Is Dominated by the Kazachstania Genus and K. pintolopesii Species
Source: J Fungi (Basel). 2022 Oct 8;8(10):1054. doi: 10.3390/jof8101054 (PMC9605169; doi:10.3390/jof8101054)
Supplement: Supplementary file 1 [file jof-08-01054-s001.zip › jof-1861525-supple/JoF2022_James et al. Table S2.xlsx]

## Sheet: Table S2
Table S2: Quality-trimmed fungal ITS1 reads per GIT lumenal sample.
Animal:	Gastrointestinal site*:						n=
	Duo	Jej	Ile	Cec	PC	DC
NHP1				73514	143372	14599	3
NHP2	117206		65267	196672			3
NHP3		123018	127476	4217		90087	3 (4)
NHP4	57621	176874					2
NHP5				170588	244269		2
NHP6				106769	113076	134733	3
NHP7		117198	198960	248538	152877	166213	5
NHP8				113352	129586		2
NHP9	1122		1040	141020			1 (3)
NHP10				166923	114646	192331	3
NHP11	42767	143262		35641	131815	127759	5
NHP12	128115	176449	136890	184297	199593	195035	6
NHP13	107596	87628		103050			3
NHP14	72571	87562	110739	116337	108387	109427	6
NHP15	79289		99915	89353	132679	123094	5
NHP16	87083	36525	82244		95890		4
n=	8	8	7	13	10	9
	Small intestine			Large Intestine
* Duo, Duodenum; Jej, Jejunum; Ile, Ileum; Cec, Caecum; PC, Proximal colon; DC, Distal colon
	Included in analysis (10,000 reads or more)
	Excluded from analysis (<10,000 reads)
Range: 14599 to 248538 (accepted samples)
Mean: 123710
Median: 117202
Total reads: 6927777
