# Supplementary material for: The Cynomolgus Macaque Intestinal Mycobiome Is Dominated by the Kazachstania Genus and K. pintolopesii Species
Source: J Fungi (Basel). 2022 Oct 8;8(10):1054. doi: 10.3390/jof8101054 (PMC9605169; doi:10.3390/jof8101054)
Supplement: Supplementary file 1 [file jof-08-01054-s001.zip › jof-1861525-supple/JoF2022_James et al. Table S3.xlsx]

## Sheet: Table S3
Table S3: Fungal ASVs with a relative abundance of 0.01% or more.
ASV ID:	Phylum:	Genus:	Species (% Identity):	Reads:	% Total Reads:
ASV1	Ascomycota	Debaryomyces	D. hansenii, 100%	1879330	27.1275
ASV2	Ascomycota	Kazachstania	K. pintolopesii, 100%	1686043	24.3374
ASV3	Ascomycota	Kazachstania	K. pintolopesii, 99.7%	1317985	19.0246
ASV4	Basidiomycota	Wallemia	W. muriae, 100%	478902	6.91278
ASV5	Ascomycota	Kazachstania	K. pintolopesii, 99.7%	378697	5.46636
ASV7	Ascomycota	Scopulariopsis	S. brevicaulis, 100%	160560	2.31763
ASV6	Basidiomycota	Rhodotorula	Rh. Mucilaginosa, 100%	148098	2.13774
ASV11	Basidiomycota	Symmetrospora	S. coprosmae, 100%	80363	1.16001
ASV10	Basidiomycota	Filobasidium	F. uniguttulatum, 100%	58589	0.845711
ASV12	Ascomycota	Aspergillus	A. piperis, 100% + 3 other spp.	57861	0.835203
ASV15	Basidiomycota	Cystobasidium	Cyst. pallidum, 100%	54819	0.791293
ASV14	Basidiomycota	Wallemia	W. canadensis, 99.1%	45399	0.655318
ASV17	Ascomycota	Aspergillus	A. brunneus, 100% + 5 other spp.	35890	0.518059
ASV18	Basidiomycota	Vishnicaozyma	V. carnescens, 99.3%	29834	0.430643
ASV20	Basidiomycota	Mrakia	M frigida, 99.4% + 2 other spp.	23818	0.343804
ASV21	Basidiomycota	Cystobasidium	Cyst. laryngis, 100% + 1 other sp.	22251	0.321185
ASV19	Basidiomycota	Cutaneotrichosporon	Cut. Cutaneum, 100%	22041	0.318154
ASV23	Ascomycota	Didymella	D. boeremae, 100%	18788	0.271198
ASV22	Basidiomycota	Naganishia	N. albida, 100%	18208	0.262826
ASV24	Ascomycota	Candida	C. parapsilosis, 100%	18112	0.26144
ASV25	Basidiomycota	Mrakia	M. gelida, 100%	17419	0.251437
ASV33	Ascomycota	Candida	C. albicans, 99.3%	13402	0.193453
ASV90	Ascomycota	Saccharomyces	S. cerevisiae, 97.8%	11772	0.169925
ASV28	Basidiomycota	Rhodotorula	Rh. mucilaginosa, 98.7% + 1 other sp.	11706	0.168972
ASV29	Basidiomycota	Vishnicaozyma	V. victoriae, 97.7%	10816	0.156125
ASV30	Basidiomycota	Cystofilobasidium	Cyst. Infirmominiatum, 100%	9085	0.131139
ASV31	Basidiomycota	Tausonia	T. pullulans, 100%	8921	0.128771
ASV34	Ascomycota	Candida	C. saitoana, 100%	8120	0.117209
ASV8	Ascomycota	Penicillium	P. polonicum, 100%	7792	0.112475
ASV32	Ascomycota	Pichia	P. fermentans, 98.7%	7218	0.104189
ASV36	Ascomycota	Paecilomyces	P. variotii, 100%	6461	0.0932622
ASV38	Ascomycota	Teichospora		6397	0.0923384
ASV37	Ascomycota	Candida	C. parapsilosis, 99.3%	5863	0.0846303
ASV43	Ascomycota	Lachancea	L. quebecensis, 99.6%	5447	0.0786255
ASV35	Basidiomycota	Vishniacozyma	V. victoriae, 100%	4973	0.0717835
ASV45	Ascomycota	Capronia		4349	0.0627763
ASV49	Ascomycota	Jeremyomyces	J. labinae, 98.9%	4341	0.0626608
ASV39	Ascomycota	Galactomyces	G. candidum, 100%	4339	0.0626319
ASV41	Ascomycota	Didymella	D. glomerata, 100%	4289	0.0619102
ASV77	Ascomycota	Kazachstania	K. telluris, 100%	4194	0.0605389
ASV42	Basidiomycota	Cystofilobasidium	Cyst. capitatum, 98.5%	4150	0.0599038
ASV44	Ascomycota	Penicillium		4081	0.0589078
ASV76	Ascomycota	Kazachstania	K. telluris, 99.7%	3827	0.0552414
ASV56	Basidiomycota	Mrakia	M. aquatica, 98.8%	3722	0.0537257
ASV55	Ascomycota	Aspergillus		3661	0.0528452
ASV47	Basidiomycota	Vishniacozyma		3649	0.052672
ASV16	Ascomycota	Penicillium		3629	0.0523833
ASV48	Ascomycota	Phialemonium	P. atrogrisem, 97.5%	3626	0.05234
ASV51	Ascomycota	Aspergillus		3467	0.0500449
ASV54	Ascomycota	Kalmusia	K. variispora, 98.8%	3405	0.04915
ASV58	Ascomycota	Exophiala	E. moniliae, 98.8%	3404	0.0491355
ASV46	Basidiomycota	Vishniacozyma	V. dimmenae, 99.0%	3352	0.0483849
ASV27	Basidiomycota	Leucosporidium	L. yakuticum, 100%	3275	0.0472735
ASV59	Ascomycota	Penicillium	P. digitatum, 100%	3271	0.0472157
ASV53	Basidiomycota	Filobasidium	F. magnum, 100%	3240	0.0467682
ASV60	Ascomycota	Exophiala	E. psychrophila, 98.8%	3176	0.0458444
ASV52	Ascomycota	Candida	C. sake, 100%	3053	0.044069
ASV57	Ascomycota	Ascochyta		3026	0.0436792
ASV61	Ascomycota	Scopulariopsis		2943	0.0424812
ASV62	Ascomycota	Scopulariopsis		2894	0.0417739
ASV65	Ascomycota	Aspergillus	A. chevalieri, 100% + 3 other spp.	2806	0.0405036
ASV50	Ascomycota	Cladosporium		2789	0.0402582
ASV13	Ascomycota	Penicillium		2777	0.040085
ASV66	Ascomycota	Cyphellophora	C. pauciseptata, 100%	2774	0.0400417
ASV64	Ascomycota	Scopulariopsis		2727	0.0393633
ASV73	Ascomycota	Meyerozyma	M. caribbica, 99.4%	2444	0.0352783
ASV70	Ascomycota	Alternaria		2349	0.033907
ASV68	Basidiomycota	Filobasidium	F. oeirense, 98.7%	2317	0.0334451
ASV67	Ascomycota	Phialemonium		2287	0.033012
ASV74	Basidiomycota	Vishniacozyma	V. tephrensis, 99.2%	1980	0.0285806
ASV81	Ascomycota	Pseudopithomyces	P. angolensis, 99.5%	1893	0.0273248
ASV78	Basidiomycota	Trichosporon	T. aquatile, 100%	1794	0.0258958
ASV71	Ascomycota	Unidentified		1782	0.0257225
ASV132	Basidiomycota	Wallemia		1756	0.0253472
ASV80	Basidiomycota	Erythrobasidium		1736	0.0250585
ASV82	Ascomycota	Cyphellophora		1722	0.0248565
ASV72	Ascomycota	Unidentified		1714	0.024741
ASV87	Ascomycota	Libertasomyces		1653	0.0238605
ASV79	Basidiomycota	Trichosporon		1561	0.0225325
ASV86	Ascomycota	Gelasinospora	G. saitoi, 99.5%	1558	0.0224892
ASV84	Ascomycota	Penicillium		1494	0.0215654
ASV100	Basidiomycota	Coprinopsis		1491	0.0215221
ASV85	Ascomycota	Penicillium		1459	0.0210601
ASV102	Basidiomycota	Coprinopsis		1439	0.0207715
ASV83	Ascomycota	Phialemonium	P. inflatum, 98.3%	1437	0.0207426
ASV106	Mucormycota	Mucor	M. saturninus, 99.2%	1435	0.0207137
ASV108	Ascomycota	Candida	C. anglica, 100%	1369	0.019761
ASV110	Basidiomycota	Coprinopsis		1361	0.0196456
ASV91	Ascomycota	Fusarium		1340	0.0193424
ASV89	Basidiomycota	Rhodotorula	Rh. Babjevae, 100%	1327	0.0191548
ASV93	Ascomycota	Acremonium		1291	0.0186351
ASV94	Ascomycota	Penicillium	P. glabrum, 100% + 3 other spp.	1270	0.018332
ASV98	Ascomycota	Cladosporium		1251	0.0180577
ASV95	Basidiomycota	Cystobasidium	C. benthicum, 99.3%	1246	0.0179856
ASV92	Ascomycota	Penicillium		1242	0.0179278
ASV96	Ascomycota	Neocucurbitaria	C. keratinophila, 100%	1180	0.0170329
ASV99	Unidentified	Unidentified		1126	0.0162534
ASV107	Ascomycota	Meyerozyma	M. guilliermondii, 100%	1112	0.0160513
ASV101	Ascomycota	Penicillium		1109	0.016008
ASV123	Ascomycota	Debaryomyces	D. hansennii, 99.5% + 3 other spp.	1093	0.0157771
ASV88	Basidiomycota	Sporobolomyces	Sp. Roseus, 100%	1082	0.0156183
ASV112	Ascomycota	Apiospora		1059	0.0152863
ASV105	Ascomycota	Parathyridaria		1021	0.0147378
ASV103	Basidiomycota	Vishniacozyma		1018	0.0146945
ASV114	Basidiomycota	Kondoa	K. aeria, 99.4%	996	0.0143769
ASV104	Ascomycota	Alternaria	A. californica, 100% + 1 other sp.	989	0.0142759
ASV109	Ascomycota	Candida	C. tropicalis, 100%	981	0.0141604
ASV116	Ascomycota	Talaromyces	T. amestolkiae, 100%	955	0.0137851
ASV111	Ascomycota	Apiospora		948	0.013684
ASV69	Basidiomycota	Filobasidium	F. chenovii, 99.4%	897	0.0129479
ASV124	Ascomycota	Exophiala		888	0.012818
ASV125	Ascomycota	Candida	C. albicans, 97.8%	828	0.0119519
ASV97	Ascomycota	Alternaria		825	0.0119086
ASV119	Basidiomycota	Naganishia	N. diffluens, 100%	818	0.0118075
ASV121	Ascomycota	Penicillium	P. italicum, 100%	817	0.0117931
ASV130	Ascomycota	Candida	C. friedrichii, 100%	814	0.0117498
ASV117	Ascomycota	Fusarium		794	0.0114611
ASV118	Ascomycota	Fusarium	F. robustum, 96.4%	787	0.0113601
ASV120	Basidiomycota	Cystobasidium		769	0.0111002
ASV128	Ascomycota	Fusarium	F. boothii, 100%	765	0.0110425
ASV133	Basidiomycota	Phlebia		762	0.0109992
ASV184	Ascomycota	Kazachstania	K. telluris, 99.7%	756	0.0109126
ASV122	Ascomycota	Candida	C. albicans, 97.1%	741	0.0106961
ASV127	Unidentified	Unidentified		734	0.010595
ASV140	Ascomycota	Candida	C. oleophila, 100%	733	0.0105806
ASV149	Basidiomycota	Ustilago		732	0.0105662
ASV137	Basidiomycota	Entomocorticium		719	0.0103785
ASV157	Unidentified	Unidentified		716	0.0103352
ASV698	Unidentified	Unidentified		704	0.010162
ASV138	Ascomycota	Cadophora	C. luteo-olivacea, 100%	698	0.0100754
ASV136	Ascomycota	Paecilomyces		689	0.00994547
ASV135	Ascomycota	Ramularia	R. unterseheri, 99.3%	686	0.00990217
ASV146	Basidiomycota	Naganishia	N. friedmannii, 97.0%	660	0.00952687
ASV126	Ascomycota	Epicoccum	E. rosae, 100% + 2 other spp.	659	0.00951243
Note: Collectively, the above ASVs accounted for approx. 99.0% of all fungal ITS1 reads in the NHP dataset.
