# Supplementary material for: The Cynomolgus Macaque Intestinal Mycobiome Is Dominated by the Kazachstania Genus and K. pintolopesii Species
Source: J Fungi (Basel). 2022 Oct 8;8(10):1054. doi: 10.3390/jof8101054 (PMC9605169; doi:10.3390/jof8101054)
Supplement: Supplementary file 1 [file jof-08-01054-s001.zip › jof-1861525-supple/JoF2022_James et al. Table S4.xlsx]

## Sheet: Table S4
Table S4: Most abundant fungal genera in the captive cynomolgus macaque GI tract.
Genus	Phylum	Reads	% of Total Reads	Yeast Genus
Kazachstania	Ascomycota	3391502	48.9551	Yes
Debaryomyces	Ascomycota	1880423	27.14	Yes
Wallemia	Basidiomycota	526057	7.59	No
Scopulariopsis	Ascomycota	169124	2.44	No
Rhodotorula	Basidiomycota	161131	2.33	Yes
Aspergillus	Ascomycota	103685	1.5	No
Symmetrospora	Basidiomycota	80363	1.16	Yes
Cystobasidium	Basidiomycota	79085	1.14	Yes
Filobasidium	Basidiomycota	65043	0.94	Yes
Candida	Ascomycota	54016	0.78	Yes
