# Supplementary material for: The Cynomolgus Macaque Intestinal Mycobiome Is Dominated by the Kazachstania Genus and K. pintolopesii Species
Source: J Fungi (Basel). 2022 Oct 8;8(10):1054. doi: 10.3390/jof8101054 (PMC9605169; doi:10.3390/jof8101054)
Supplement: Supplementary file 1 [file jof-08-01054-s001.zip › jof-1861525-supple/JoF2022_James et al. Table S5_New.xlsx]

## Sheet: Table S5
Table S5. Fungal community analysis. ASVs (fungal taxa) specific to/predominantly found in one or more NHP age groups.
Age Group(s)*	ASV Total	ASV #	Species ID	Grows at 37°C	Prevalence
Young, Adult & Aged	13	ASV1	Debaryomyces hansenii	?	16
		ASV2	Kazachstania pintolopesii, 100%	+	16
		ASV3	Kazachstania pintolopesii, 99.7%	+	16
		ASV4	Wallemia muriae	-	14
		ASV6	Rhodotorula mucilaginosa	-	13
		ASV10	Filobasidium uniguttulatum	-	14
		ASV17	Aspergillus brunneus & 5 other spp.	?	11
		ASV18	Vishniacozyma carnescens	-	10
		ASV19	Cutanoetrichosporon cutaneum	-	13
		ASV24	Candida parapsilosis, 100%	+	12
		ASV32	Pichia fermentans	+	10
		ASV33	Candida albicans	+	12
		ASV50	Cladosporium sp.	?	9
Young & Adult	8	ASV7	Scopulariopsis brevicaulis	-	10
		ASV11	Symmetrospora coprosmae	-	7
		ASV12	Aspergillus piperis & 3 other spp.	-	8
		ASV16	Penicillium sp.	?	9
		ASV31	Tausonia pullulans	-	9
		ASV44	Penicillium sp.	?	8
		ASV46	Vishniacozyma dimmenae	-	7
		ASV124	Exophiala sp.	?	5
Young & Aged	2	ASV14	Wallemia canadensis	-	10
		ASV36	Paecilomyces variotii	-	8
Adult & Aged	3	ASV21	Cystobasidium laryngis & 1 other sp.	-	8
		ASV30	Cystobasidium infirmominiatum	-	7
		ASV52	Candida sake	-	10
Young	17	ASV8	Penicillium polonicum	-	7
		ASV13	Penicillium sp.	?	4
		ASV34	Candida saitoana	-	4
		ASV37	Candida parapsilosis, 99.3%	+	6
		ASV53	Filobasidium magnum	-	4
		ASV64	Scopulariopsis sp.	?	2
		ASV65	Aspergillus chevalieri & 3 other spp.	+	4
		ASV77	Kazachstania telluris	+	5
		ASV79	Trichosporon sp.	?	5
		ASV81	Pseudopithomyces angolensis	?	4
		ASV84	Penicillium sp.	?	4
		ASV85	Penicillium sp.	?	5
		ASV90	Saccharomyces cerevisiae	+	5
		ASV92	Penicillium sp.	?	3
		ASV99	Unidentified	?	4
		ASV107	Meyerozyma guilliermondii	+	3
		ASV136	Paecilomyces sp.	?	2
Adult	7	ASV5	Kazachstania pintolopesii, 99.7%	+	7
		ASV15	Cystobasidium pallidum	-	6
		ASV22	Naganishia albida	-	6
		ASV23	Didymella boeremae	?	3
		ASV41	Didymella glomerata	?	3
		ASV59	Penicillium digitatum	?	7
		ASV69	Filobasidium chenovii	-	4
Aged	1	ASV35	Vishniacozyma victoriae	-	8
* Young, 3 animals; Adult, 6 animals; Aged, 7 animals.
Note: Each ASV had to be present in 50% or more animals (per age group)
