# Supplementary material for: The Cynomolgus Macaque Intestinal Mycobiome Is Dominated by the Kazachstania Genus and K. pintolopesii Species
Source: J Fungi (Basel). 2022 Oct 8;8(10):1054. doi: 10.3390/jof8101054 (PMC9605169; doi:10.3390/jof8101054)
Supplement: Supplementary file 1 [file jof-08-01054-s001.zip › jof-1861525-supple/JoF2022_James et al. Table S6.xlsx]

## Sheet: Table S6
Table S6. Prevalence and abundance of human-associated fungi in the captive macaque GI tract.
Sample	Calb	C para	Ctrop	Dh	Sc
NHP-9_Cec	0	0.0001	0	0.0017	0.0002
NHP-11_Duo	0	0.0434	0	0.1451	0		Age Group
NHP-11_Jej	0	0	0	0.1057	0		Young
NHP-11_Cec	0.00361943	0.0007	0	0.5431	0		Adult
NHP-11_PC	0.00560634	0.0007	0	0.2639	0		Aged
NHP-11_DC	0.00288042	0	1.56545e-05	0.5087	0
NHP-12_Duo	0.0143075	0.0048	0	0.7873	0.0024		Abundance (%)
NHP-12_Jej	0.000555401	0.0009	3.40042e-05	0.6619	0.0207		0
NHP-12_Ile	0.000547885	0.0003	6.57462e-06	0.5266	0.0422		<0.1
NHP-12_Cec	0.000141077	0.0009	7.59643e-06	0.6108	0.0016		0.1 to 0.99
NHP-12_PC	5.51122e-06	0.0007	0	0.6182	0		>1.0
NHP-12_DC	0.00052811	0.0009	0	0.5989	0
NHP-2_Duo	0	0	0	0.5346	0		Species Key:
NHP-2_Ile	0.00326352	0.012	0	0.1347	0.0043		Calb, Candida albicans
NHP-2_Cec	0.00100167	0	0	0.0143	0.0007		Cpara, Candida parapsilosis
NHP-4_Duo	0	0.027	0	0.1457	0		Ctrop, Candida tropicalis
NHP-4_Jej	0.00556894	0	0	0.2793	0		Dh. Debaryomyces hansenii
NHP-5_Cec	7.03449e-06	0.0001	0	0.2567	0		Sc, Saccharomyces cerevisiae
NHP-5_PC	4.09385e-06	0	0	0.3134	0
NHP-8_Cec	4.41104e-05	0	0	0.0004	0
NHP-8_PC	0.00248484	0	0	0.0002	0
NHP-13_Duo	0.0032715	0.0015	0	0.0019	0.0001
NHP-13_Jej	0.00286438	0	0	0.01	0
NHP-13_Cec	0.000262009	0.0012	0	0.0012	0
NHP-14_Duo	0.00311419	0	0	0.0141	0
NHP-14_Jej	0.0291336	0	0	0.0097	0
NHP-14_Ile	0.00158029	0	0	0.0003	0
NHP-14_Cec	0.00397122	0	0	0.0149	0
NHP-14_PC	0.002325	0	0	0.0089	0
NHP-14_DC	0.00216583	0.0006	0	0.0131	0
NHP-1_Cec	0	0.0012	0	0.4967	0
NHP-1_PC	0	0.0165	0	0.5804	0
NHP-1_DC	0	0.0067	0	0.5429	0
NHP-3_Jej	0.000341413	0.0001	0	0.015	0
NHP-3_Ile	0	0	0	0.015	0
NHP-3_DC	0	0	0	0.163	0
NHP-6_Cec	0.00028098	0.0004	0	0.003	0
NHP-6_PC	0.000504086	0.0005	0	0.0058	0
NHP-6_DC	0	0	0	0.0083	0
NHP-7_Jej	1.70651e-05	0.0006	0	0.5675	0.0004
NHP-7_Ile	4.02091e-05	0	0	0.6305	0.0008
NHP-7_Cec	0.000104612	0	0	0.7108	0.0012
NHP-7_PC	0	0	0	0.2945	0.0008
NHP-7_DC	0.000445212	0	0.00108896	0.0812	0.0011
NHP-10_Cec	0	0.029	0	0.3728	0.002
NHP-10_PC	0	0.056	0	0.5244	0.0003
NHP-10_DC	0	0.01282	0	0.6968	0.0002
NHP-15_Duo	0.0330058	0	0	0.015	0
NHP-15_Ile	0.00219186	0.00257	0.00296252	0.0072	0.0004
NHP-15_Cec	0.000526004	0.00523	0.000324555	0.0017	0
NHP-15_PC	0.00129636	0.00434	0	0.0007	0
NHP-15_DC	0.000121858	0.00123	0	0.0007	0
NHP-16_Duo	0.00370911	0	3.44499e-05	0.0279	0
NHP-16_Jej	0	0	0.0120739	0.0005	0
NHP-16_Ile	0.000389086	2e-05	0	0.0001	0
NHP-16_PC	0.000917718	0.00054	0	0.0003	0
